# Supplementary material for: Monitoring Circulating Tumor DNA in Untreated Non-Small-Cell Lung Cancer Patients
Source: Int J Mol Sci. 2022 Aug 23;23(17):9527. doi: 10.3390/ijms23179527 (PMC9455735; doi:10.3390/ijms23179527)
Supplement: Supplementary file 1 [file ijms-23-09527-s001.zip]

Archive with 1 entries (1 files):
- ijms-1856479-supplementary.xlsx
